# Supplementary material for: Reversal of Right Ventricular Hypertrophy and Dysfunction by Prostacyclin in a Rat Model of Severe Pulmonary Arterial Hypertension
Source: Int J Mol Sci. 2022 May 12;23(10):5426. doi: 10.3390/ijms23105426 (PMC9141343; doi:10.3390/ijms23105426)
Supplement: Supplementary file 1 [file ijms-23-05426-s001.zip]

Archive with 1 entries (1 files):
- ijms-1707566-supplementary.pdf
